# Supplementary material for: Hydroxy-Selenomethionine Improves the Selenium Status and Helps to Maintain Broiler Performances under a High Stocking Density and Heat Stress Conditions through a Better Redox and Immune Response
Source: Antioxidants (Basel). 2021 Sep 28;10(10):1542. doi: 10.3390/antiox10101542 (PMC8532863; doi:10.3390/antiox10101542)
Supplement: Supplementary file 1 [file antioxidants-10-01542-s001.zip]

Archive with 1 entries (1 files):
- antioxidants-1388593-supplementary.pdf
